# Supplementary material for: Bread Wheat Biofortification for Grain Carotenoid Content by Inter-Specific Breeding
Source: Foods. 2023 Mar 23;12(7):1365. doi: 10.3390/foods12071365 (PMC10092970; doi:10.3390/foods12071365)
Supplement: Supplementary file 1 [file foods-12-01365-s001.zip]

Archive with 1 entries (1 files):
- foods-2286878-supplementary.xlsx
