# Supplementary material for: Bread Wheat Biofortification for Grain Carotenoid Content by Inter-Specific Breeding
Source: Foods. 2023 Mar 23;12(7):1365. doi: 10.3390/foods12071365 (PMC10092970; doi:10.3390/foods12071365)
Supplement: Supplementary file 1 [file foods-12-01365-s001.zip › foods-2286878-supplementary.xlsx]

## Sheet: Table S1
Requena-Ramírez et al. Table S1. Detailed carotenoid content of parental lines used in this work. Concentration in μg/g fresh weight
		Psy1-A1. Marker YP7A2. DW allele=1001; BW allele=1684; Psy1-B1. Marker YP7B4. DW allele=1; BW allele=0).						Lutein monoesters		Lutein diesters
Species	Parental line	YP7A2	YP7B4	Zeaxanthin	(all-E)-Lutein	(Z)-Lutein isomers	Lutein monolinoleate	Lutein monopalmitate	Lutein dilinoleate	Lutein linoleate-palmitate	Lutein dipalmitate	β-Carotene	Total carotenoid content
Durum wheat (DW)	Kiko Nick	1001	1	0.132723	1.39817	0.174207	0.0132428	0.00563655	0	0	0	0.0365461	1.76053
Bread wheat (BW)	12THES4515	1684	0	0.143865	0.432981	0.045953	0.0998284	0.0899636	0.0537249	0.0792299	0.0248422	0.0073829	0.977771
Bread wheat (BW)	ES07H044C29	1684	0	0.119164	1.60982	0.19404	0.0190229	0.00965499	0	0	0	0.0143068	1.96601

## Sheet: Table S2
Requena-Ramírez et al. Table S2. Detailed carotenoid content of BW obtained in this work. Concentration in μg/g fresh weight
		Psy1-A1. Marker YP7A2. DW allele=1001; BW allele=1684; Psy1-B1. Marker YP7B4. DW allele=1; BW allele=0).					Lutein monoesters		Lutein diesters
	Genotipo	YP7A2	YP7B4	Zeaxanthin	(all-E)-Lutein	(Z)-Lutein isomers	Lutein monolinoleate	Lutein monopalmitate	Lutein dilinoleate	Lutein linoleate-palmitate	Lutein dipalmitate	β-Carotene	Total carotenoids
KN×THES (DW)	Cross KN×THES. Line 1	1001	1	0.203907	1.71495	0.135165	0.25697	0.338688	0.0471639	0.10652	0.0505332	0.0611035	2.915
	Cross KN×THES. Line 2	1001	1	0.217144	1.78684	0.149439	0.206969	0.26581	0.0344128	0.067239	0.0331182	0.0578479	2.81882
	Cross KN×THES. Line 3	1001	1	0.290732	1.96565	0.188658	0.146422	0.209389	0.0156344	0.0310132	0.0155644	0.0410518	2.90412
	Cross KN×THES. Line 4	1001	1	0.237295	1.86888	0.176682	0.207559	0.292723	0.0237808	0.0503001	0.0272848	0.0616651	2.94616
	Cross KN×THES. Line 5	1001	1	0.379422	2.34959	0.232089	0.149344	0.211187	0.0132041	0.0282624	0.014552	0.0688327	3.44648
	Cross KN×THES. Line 6	1001	1	0.238177	2.47493	0.231773	0.209796	0.324668	0.0194355	0.0488296	0.0275177	0.0737358	3.64886
	Cross KN×THES. Line 7	1001	1	0.443785	2.34686	0.248437	0.183298	0.258558	0.018469	0.04312	0.0236985	0.0755352	3.64176
	Cross KN×THES. Line 8	1001	1	0.369111	2.20354	0.231511	0.139235	0.204769	0.0124839	0.0290026	0.0167505	0.0704301	3.27684
	Cross KN×THES. Line 9	1001	1	0.469283	2.62686	0.258509	0.247319	0.324877	0.0261404	0.0558099	0.0308266	0.0998353	4.13946
	Cross KN×THES. Line 10	1001	1	0.329067	1.54285	0.172325	0.106689	0.136022	0.0168439	0.0279897	0.0175128	0.0473674	2.39666
			Mean KN×THES (DW)	0.317792	2.08809	0.202459	0.18536	0.256669	0.0227569	0.0488087	0.0257359	0.0657405	3.21342
KN×C29 (DW)	Cros KN×C29. Line 1	1001	1	0.23261	2.30396	0.253373	0	0	0	0	0	0.0338574	2.8238
	Cros KN×C29. Line 2	1001	1	0.195914	2.10109	0.217114	0	0	0	0	0	0.0332356	2.54735
	Cros KN×C29. Line 3	1001	1	0.188026	1.95498	0.217398	0	0	0	0	0	0.0297092	2.39011
	Cros KN×C29. Line 4	1001	1	0.0791157	0.854858	0.103033	0	0	0	0	0	0.0113176	1.04832
	Cros KN×C29. Line 5	1001	1	0.134112	1.1861	0.16445	0	0	0	0	0	0.015011	1.49968
	Cros KN×C29. Line 6	1001	1	0.195515	2.12129	0.243892	0	0	0	0	0	0.0323203	2.59301
	Cros KN×C29. Line 7	1001	1	0.137978	2.0669	0.206423	0	0	0	0	0	0.0280588	2.43936
	Cros KN×C29. Line 8	1001	1	0.146846	2.28282	0.226054	0	0	0	0	0	0.0313632	2.68709
	Cros KN×C29. Line 9	1001	1	0.204881	1.8491	0.262692	0	0	0	0	0	0.0296535	2.34633
	Cros KN×C29. Line 10	1001	1	0.230125	2.46302	0.34042	0	0	0	0	0	0.0364984	3.07006
	Cros KN×C29. Line 11	1001	1	0.250861	2.45066	0.321163	0	0	0	0	0	0.0333387	3.05602
	Cros KN×C29. Line 12	1001	1	0.234576	2.50399	0.326425	0	0	0	0	0	0.0374499	3.10244
	Cros KN×C29. Line 13	1001	1	0.196408	2.1559	0.289043	0	0	0	0	0	0.0284187	2.66977
			Mean KN×C29 (DW)	0.18669	2.02267	0.24396	0	0	0	0	0	0.0292486	2.48257
KN×THES (BW)	Cross KN×THES. Line 11	1684	0	0.261255	2.04144	0.195943	0.157851	0.225808	0.0150065	0.0290709	0.0164605	0.0475472	2.99039
	Cross KN×THES. Line 12	1684	0	0.251818	1.5982	0.189258	0.117278	0.174201	0.0101541	0.0205604	0.0145134	0.0377149	2.4137
	Cross KN×THES. Line 13	1684	0	0.260378	2.37057	0.233649	0.164441	0.233244	0.0195176	0.0380569	0.0207549	0.0472318	3.38784
	Cross KN×THES. Line 14	1684	0	0.218677	1.17569	0.133923	0.0385279	0.0348921	0	0	0	0.0572194	1.65893
	Cross KN×THES. Line 15	1684	0	0.268759	2.33062	0.216175	0.212562	0.309287	0.0265447	0.0570755	0.0324711	0.0680316	3.52153
	Cross KN×THES. Line 16	1684	0	0.181924	2.08639	0.150795	0.201505	0.249906	0.0247598	0.0497465	0.0226341	0.0513904	3.01905
	Cross KN×THES. Line 17	1684	0	0.191669	1.54943	0.127304	0.134691	0.160706	0.0182871	0.029508	0.0127191	0.0384374	2.26275
			Mean KN×THES (BW)	0.233497	1.87891	0.178149	0.146694	0.198292	0.0163243	0.0320026	0.017079	0.0496532	2.7506
KN×C29 (BW)	Cross KN×C29. Line 14	1684	0	0.142446	1.38009	0.159023	0	0	0	0	0	0.022883	1.70444
	Cross KN×C29. Line 15	1684	0	0.117148	1.45122	0.140793	0	0	0	0	0	0.0193409	1.72851
	Cross KN×C29. Line 16	1684	0	0.215721	1.75658	0.219274	0	0	0	0	0	0.0266884	2.21826
	Cross KN×C29. Line 17	1684	0	0.187452	1.70464	0.225022	0	0	0	0	0	0.0227463	2.13986
	Cross KN×C29. Line 18	1684	0	0.196692	1.27983	0.143229	0	0	0	0	0	0.0390629	1.65882
	Cross KN×C29. Line 19	1684	0	0.161038	1.53793	0.192924	0	0	0	0	0	0.02918	1.92108
	Cross KN×C29. Line 20	1684	0	0.257486	2.17295	0.253915	0	0	0	0	0	0.0446955	2.72904
			Mean KN×C29 (BW)	0.182569	1.61189	0.190597	0	0	0	0	0	0.0292282	2.01429
